# Supplementary material for: Temporal stability of an endemic Mexican treefrog
Source: PeerJ. 2015 Sep 24;3:e1274. doi: 10.7717/peerj.1274 (PMC4586808; doi:10.7717/peerj.1274)
Supplement: Table S1 [file peerj-03-1274-s001.xlsx]

## Sheet: Hoja1
Date	Month	collect	coloration	sex	weight (g)	SVL (mm)	LT (mm)
			sub gular
2004-06-05	11	1	present	male	1.89	28.27	15.19
2004-06-05	11	1	present	male	1.84	27.34	13.43
2004-06-05	11	1	present	male	1.48	25.31	13.81
2004-06-05	11	1	present	male	1.66	26.93	13.42
2004-06-05	11	1	present	male	1.75	25.73	13.79
2004-06-05	11	1	present	male	1.85	27.49	14.95
2004-06-05	11	1	present	male	1.43	23.87	11.78
2004-06-05	11	1	present	male	1.15	24.34	12.75
2004-06-05	11	1	present	male	1.23	24.44	12.18
2004-06-05	11	1	present	male	1.43	24.42	12.53
2004-06-05	11	1	present	male	1.43	26.34	12.7
2004-06-05	11	1	present	male	1.65	27.11	13.62
2004-06-05	11	1	present	male	1.57	25.29	13.03
2004-06-05	11	1	present	male	1.53	25.94	13.66
2004-06-05	11	1	present	male	1.33	24.55	12.9
2004-06-12	11	2	present	male	1.5	25.63	13.56
2004-06-12	11	2	present	male	1.53	25.1	12.86
2004-06-12	11	2	present	male	1.43	24.58	13.06
2004-06-12	11	2	present	male	1.57	26.39	14.4
2004-06-12	11	2	present	male	1.6	25.84	13.98
2004-06-19	11	3	present	male	1.88	29.02	13.75
2004-06-19	11	3	present	male	1.66	26.97	13.14
2004-06-19	11	3	present	male	2.22	28.14	14.53
2004-06-19	11	3	present	male	1.33	24.88	12.48
2004-06-19	11	3	present	male	1.38	24.76	12.21
2004-06-19	11	3	present	male	1.62	27.62	13.77
2004-06-19	11	3	present	male	1.39	25.5	12.56
2004-06-19	11	3	present	male	1.01	22.86	10.89
2004-06-19	11	3	present	male	1.84	29.25	14.26
2004-06-19	11	3	present	male	1.64	26.06	13.07
2004-06-19	11	3	present	male	1.29	26.33	12.25
2004-06-19	11	3	present	male	1.48	26.76	12.78
2004-06-19	11	3	present	male	1.54	27.46	13.88
2004-06-19	11	3	present	male	1.62	25.29	12.59
2004-06-19	11	3	present	male	1.01	23.89	11.27
2004-06-19	11	3	present	male	1.74	26.62	13.2
2004-06-19	11	3	present	male	1.3	25.81	12.9
2004-06-19	11	3	present	male	1.79	27.06	13.06
2004-06-19	11	3	present	male	1.53	27.63	13.7
2004-06-19	11	3	present	male	1.2	22.74	11.37
2004-06-19	11	3	present	male	1.24	24.84	11.73
2004-06-26	11	4	present	male	1.01	23.28	11.99
2004-06-26	11	4	present	male	1.29	23.88	12.18
2004-06-26	11	4	present	male	1.54	25.42	13.21
2004-06-26	11	4	present	male	1.2	24.48	12.37
2004-06-26	11	4	present	male	1.15	23.29	12.38
2004-06-26	11	4	present	male	1.35	25.2	12.52
2004-06-26	11	4	present	male	2.08	28.47	14.43
2004-06-26	11	4	present	male	1.34	24.81	12.24
2004-06-26	11	4	present	male	1.37	24.25	12.72
2004-06-26	11	4	present	male	1.33	23.29	12.36
2004-06-26	11	4	present	male	1.38	25.72	13.29
2004-06-26	11	4	present	male	1.17	22.96	12.46
2004-06-26	11	4	present	male	1.08	22.11	11.83
2004-06-26	11	4	present	male	1.12	22.79	11.89
2004-06-26	11	4	present	male	1.53	22.33	13.04
2004-06-26	11	4	present	male	1.32	23.36	12.92
2004-06-26	11	4	present	male	1.02	21.4	11.39
2004-06-26	11	4	present	male	1.12	21.15	12.74
2004-06-26	11	4	present	male	1.29	25.21	13.24
2004-06-26	11	4	present	male	0.89	22.1	11.67
2004-06-26	11	4	present	male	0.91	22.45	11.3
2004-06-26	11	4	present	male	1.66	28.43	13.68
2004-06-26	11	4	present	male	1.36	26.03	14.19
2004-06-26	11	4	present	male	1.01	23.14	12.26
2004-06-26	11	4	present	male	1.4	27.03	12.97
2004-06-26	11	4	present	male	0.96	23.23	11.79
2004-06-26	11	4	present	male	1.01	22.51	12.15
2004-06-26	11	4	present	male	1.01	22.86	12.48
2004-06-26	11	4	present	male	1.13	23.64	11.86
2004-06-26	11	4	present	male	1.05	24.69	11.81
2004-06-26	11	4	present	male	1.08	24.35	12.08
2004-06-26	11	4	present	male	1.2	23.79	12.98
2004-06-26	11	4	present	male	1.07	23.53	12.2
2004-06-26	11	4	present	male	1.52	26.25	14.01
2004-06-26	11	4	present	male	1.54	25.93	13.42
2004-06-26	11	4	present	male	1.18	23.21	12.94
2004-06-26	11	4	present	male	1.03	24.5	11.85
2004-06-26	11	4	present	male	1.59	26.51	13.61
2004-06-26	11	4	present	male	1.15	22.56	11.87
2004-06-26	11	4	present	male	1.17	22.59	12.77
2004-06-26	11	4	present	male	1.52	24.35	13.33
2004-06-26	11	4	present	male	1.03	23.77	12.43
2004-06-26	11	4	present	male	1.34	24.43	13.48
2004-06-26	11	4	present	male	1.2	24.28	13.46
2004-06-26	11	4	present	male	0	23.82	13.67
2004-07-03	12	5	present	male		22.25	11.54
2004-07-03	12	5	present	male		23.08	11.77
2004-07-09	12	6	present	male		25.7	14.45
2004-07-09	12	6	present	male		24.7	12.56
2004-07-09	12	6	present	male		23.58	11.79
2004-07-09	12	6	present	male		26.61	14.51
2004-07-09	12	6	present	male		22.86	11.94
2004-07-17	12	6	present	male		27.05	13.67
2004-07-24	12	7	present	male	1.18	25.06	12.8
2004-07-24	12	7	present	male	1.11	22.72	11.81
20-ag	13	10	present	male	0.86	20.85	11.56
2005-06-26	21	1	present	male	2.6	30	14.4
	21	1	present	male	2.2	22.7	13.4
	21	1	present	male	2.00	28.8	16
	21	1	present	male	2.2	27.5	14.6
	21	1	present	male	1.4	27	13
	21	1	present	male	2.2	25	13.3
	21	1	present	male	2.4	26.5	13.4
	21	1	present	male	2.4	29.8	14.5
	21	1	present	male	1.8	26.5	14
	21	1	present	male	2.4	29.6	13.7
	21	1	present	male	2.4	27.5	14.7
	21	1	present	male	1.4	27	13
	21	1	present	male	2.6	22.8	13.6
	21	1	present	male	1.85	21.4	13.4
	21	1	present	male	2.65	23.6	14.6
	21	1	present	male	2.8	28.6	14.4
	21	1	present	male	2.0	25.7	14
	21	1	present	male	2.2	28.5	14
	21	1	present	male	2.2	27	14
	21	1	present	male	2.4	27.3	13.5
	21	1	present	male	2.6	29.5	14
	21	1	present	male	2.4	29.3	14
	21	1	present	male	2.66	23	14
	21	1	present	male	1.15	21.1	13.2
2005-07-10	22	2	present	male	2.4	26.8	14.5
	22	2	present	male	2.4	26.1	14.3
	22	2	present	male	2.0	26.8	14.2
	22	2	present	male	1.8	24.2	12.4
	22	2	present	male	2.3	23	12
	22	2	present	male	2.2	27	14.6
	22	2	present	male	1.4	24	12.4
	22	2	present	male	1.6	25	12
2005-07-30	22	3	present	male	2.0	28.2	14.3
	22	3	present	male	1.3	26	13
	22	3	present	male	2.4	25.5	13.6
	22	3	present	male	1.6	24.4	11.5
	22	3	present	male	2	27	12.6
	22	3	present	male	1.4	22.8	12.3
	22	3	present	male	2.4	25.5	13.6
6ag05	23	4	present	male	1.6	26.7	13.7
	23	4	present	male	2	25.4	13
	23	4	present	male	1.6	26	12.5
	23	4	present	male	2.4	25.6	12.9
	23	4	present	male	2.6	27.6	13.5
	23	4	present	male	1.4	25	12.3
	23	4	present	male	2.4	26.6	13.8
	23	4	present	male	1.6	25.7	13.2
	23	4	present	male	2.4	27.8	13.6
	23	4	present	male	2	27	14.8
14AG05	23	5	present	male	1.6	26.4	13.2
	23	5	present	male	2	25	13
	23	5	present	male	2.2	25	14.3
	23	5	present	male	1.8	23.5	12.8
	23	5	present	male	2	26	13.6
	23	5	present	male	2	24	12.8
	23	5	present	male	2.8	26.9	12.6
	23	5	present	male	2	23	12.4
	23	5	present	male	2	25	12.4
	23	5	present	male	2.2	26	14.5
	23	5	present	male	1.8	22.7	12.2
	23	5	present	male	2.8	26.6	15.2
27AG05	23	6	present	male	1.4	23.5	12.3
	23	6	present	male	2.2	26	14
	23	6	present	male	1.8	27	13.6
	23	6	present	male	2.2	25.7	14
2005-07-17	22	Jul	present	male	1.4	22.8	11.4
2-JUL-	31	1	present	male	3.7	24.6	10.7
	31	1	present	male	4.5	28.3	14.5
	31	1	present	male	4.3	26.8	13.5
	31	1	present	male	3.7	22.8	11.8
	31	1	present	male	3.9	25	11.4
	31	1	present	male	4.3	26.4	13.5
	31	1	present	male	3.5	24.7	11.5
	31	1	present	male	4.9	31.2	15.3
	31	1	present	male	3.3	23	12.4
	31	1	present	male	4.9	28.8	14.7
	31	1	present	male	3.9	26.3	14
	31	1	present	male	4.5	30	14
	31	1	present	male	3.9	28	14.5
	31	1	present	male	1.7	24.4	12.6
17-JUN-	41	1	present	male	2.9	26	12.5
	41	1	present	male	2.85	24.7	12.9
	41	1	present	male	2.95	26.7	14
	41	1	present	male	2.75	24	11.6
	41	1	present	male	3.9	29.1	15
	41	1	present	male	2.7	22	12.3
	41	1	present	male	2.8	25.2	13
	41	1	present	male	3	26.2	13.2
	41	1	present	male	2.7	24.8	12.5
	41	1	present	male	3.1	25.7	12.7
	41	1	present	male	2.9	26.4	13.1
	41	1	present	male	1.95	20	10.4
	41	1	present	male	3.85	28	14.3
	41	1	present	male	2.8	24.8	10.9
	41	1	present	male	2.8	24.4	12.2
	41	1	present	male	2.7	22	11.4
	41	1	present	male	2.9	23.3	12.1
	41	1	present	male	2.9	24.2	12.5
	41	1	present	male	3.1	27.8	13.6
	41	1	present	male	2.7	24	12.6
	41	1	present	male	3.1	23.8	13
	41	1	present	male	3.1	24.4	13.9
2012-06-30	41	2	present	male	2.9	26.6	10.38
	41	2	present	male	2.3	23.2	11.4
	41	2	present	male	2.9	26.2	12.89
	41	2	present	male	2.9	25.3	13.2
	41	2	present	male	2.7	24.5	13
	41	2	present	male	2	23.6	11.5
	41	2	present	male	2.3	24.4	12.3
	41	2	present	male	2.7	24.3	12.4
2012-06-07	41	3	present	male	2.1	24.8	10.3
	41	3	present	male	2.5	24.7	12.4
	41	3	present	male	2.5	23.9	13
	41	3	present	male	2.3	24	11.5
	41	3	present	male	3.1	26.5	14
2012-07-14	42	4	present	male	2.3	25.3	13.4
	42	4	present	male	3.2	28	14.4
2012-07-22	42	5	present	male	2.5	25	13
	42	5	present	male	3.1	27.3	14.9
	42	5	present	male	2.5	24	12.7
	42	5	present	male	2.1	24.5	14.5
	42	5	present	male	2.7	24	12.3
	42	5	present	male	2.3	23.4	12
2012-07-29	42	6	present	male	2.9	29.6	15.6
	42	6	present	male	2.5	26	12.7
	42	6	present	male	2.5	23.4	12.2
	51	1	present	male	2.5	26	15
	51	1	present	male	3.1	29.8	15.5
	51	1	present	male	2.3	26.4	12.7
	51	1	present	male	1.9	24.5	12.7
	51	2	present	male	1.9	26.6	14
	51	2	present	male	1.5	24	11.6
	51	2	present	male	2.1	26.5	13
	51	2	present	male	1.7	23.5	12
3AG	53	2	present	male	1.3	23.4	10.4
2004-06-05	11	1	absent	female	2.7	29.6	15.15
2004-06-05	11	1	absent	female	1.33	25.02	12.17
2004-06-05	11	1	absent	female	2.02	27.62	14.42
2004-06-05	11	1	absent	female	1.79	26.72	13.92
2004-06-05	11	1	absent	female	1.71	27.16	13.6
2004-06-05	11	1	absent	female	1.83	28.64	14.78
2004-06-05	11	1	absent	female	2.55	29.56	15.1
2004-06-12	11	2	absent	female	1.74	27.2	14.29
2004-06-12	11	2	absent	female	2.08	29.2	15.1
2004-06-12	11	2	absent	female	2.54	27.3	15.17
2004-06-12	11	2	absent	female	1.93	25.8	13.4
2004-06-12	11	2	absent	female	1.98	27	14.31
2004-06-12	11	2	absent	female	1.79	26.8	14.04
2004-06-12	11	2	absent	female	1.72	27.58	13.9
2004-06-12	11	2	absent	female	1.65	26.48	13.75
2004-06-12	11	2	absent	female	1.42	26.09	12.86
2004-06-12	11	2	absent	female	1.59	25.79	13.88
2004-06-12	11	2	absent	female	1.84	24.71	14.44
2004-06-12	11	2	absent	female	1.13	23.03	12.02
2004-06-19	11	3	absent	female	1.95	28.16	13.22
2004-06-19	11	3	absent	female	2.37	27.45	13.9
2004-06-19	11	3	absent	female	1.22	24.97	12.28
2004-06-19	11	3	absent	female	1.57	27.8	14.13
2004-06-19	11	3	absent	female	2.31	28.6	14.09
2004-06-19	11	3	absent	female	1.44	25.5	12.29
2004-06-19	11	3	absent	female	2.42	27.44	14.81
2004-06-19	11	3	absent	female	1.72	27.36	14.46
2004-06-19	11	3	absent	female	1.94	29.15	13.55
2004-06-19	11	3	absent	female	2.27	29.1	13.37
2004-06-19	11	3	absent	female	3.08	32.25	14.62
2004-06-19	11	3	absent	female	2.64	32.27	16.15
2004-06-26	11	4	absent	female	2.58	31.35	15.66
2004-06-26	11	4	absent	female	2.3	29.5	16.08
2004-06-26	11	4	absent	female	1.94	29.65	14.6
2004-06-26	11	4	absent	female	1.93	28.31	14.51
2004-06-26	11	4	absent	female	1.63	27.45	14.01
2004-06-26	11	4	absent	female	1.13	25.29	12.18
2004-06-26	11	4	absent	female	1.62	29.38	14.17
2004-06-26	11	4	absent	female	1.87	29.23	13.9
2004-06-26	11	4	absent	female	1.45	25.82	13.56
2004-06-26	11	4	absent	female	1.86	29.75	14.38
2004-06-26	11	4	absent	female	1.76	28.49	14.36
2004-06-26	11	4	absent	female	2.35	30.67	15.62
2004-06-26	11	4	absent	female	2.11	27.84	14.23
2004-06-26	11	4	absent	female	1.09	22.93	12.13
2004-06-26	11	4	absent	female	1.96	26.18	14.88
2004-06-26	11	4	absent	female	1.88	29.16	15.58
2004-06-26	11	4	absent	female	1.34	25.42	12.8
2004-06-26	11	4	absent	female	2.27	28.86	14.74
2004-06-26	11	4	absent	female	1.73	25.63	12.56
2004-07-03	12	5	absent	female		20.12	11.07
2004-07-03	12	5	absent	female		28.62	14.89
2004-07-09	12	6	absent	female		24.24	13.09
2004-07-24	12	7	absent	female	1.51	25.55	13.24
2004-07-24	12	7	absent	female	1.05	23.54	12.74
2004-07-24	12	7	absent	female	1.29	24.34	12.35
2013-10-10	15	13	absent	female	0.85	21.84	11.06
	21	1	absent	female	3.25	32.7	15.3
	21	1	absent	female	3	32	16.2
	21	1	absent	female	3.2	30	15
	21	1	absent	female	4.2	32.8	17
	21	1	absent	female	3.8	33.8	15.8
	21	1	absent	female	4.6	32.8	16.9
	21	1	absent	female	1.8	23.6	12.3
	21	1	absent	female	3.6	32.2	15.3
	21	1	absent	female	2.65	29.2	15.2
	21	1	absent	female	3.2	31.7	15.7
	21	1	absent	female	2.4	27.6	14.7
	21	1	absent	female	3.25	30.8	15.7
	21	1	absent	female	1.65	25.3	14
	21	1	absent	female	2.25	28.7	15
	21	1	absent	female	3.42	31.2	15.5
	21	1	absent	female	3.4	30.7	16.7
	21	1	absent	female	4.4	31.4	11.4
	21	1	absent	female	4.6	34.6	16.4
	21	1	absent	female	3	30.4	15.2
	21	1	absent	female	4.2	32.8	16
	21	1	absent	female	2.6	29.5	14.8
	21	1	absent	female	3.18	32	15.9
	22	2	absent	female	2.2	27.9	14
	22	2	absent	female	2.2	26	13.7
	22	2	absent	female	1.8	25	13.6
	22	2	absent	female	3	30.8	15.5
	22	2	absent	female	2.4	29.3	14
	22	3	absent	female	4.8	26.6	13
	22	3	absent	female	2.4	27	13.6
	22	3	absent	female	1.2	28	14.2
	22	3	absent	female	2.4	26.5	13.5
	22	3	absent	female	2.6	29.6	15.2
	22	3	absent	female	2.8	28	12.2
	22	3	absent	female	3.8	30	16.4
	23	4	absent	female	1.6	21.8	11.6
	23	4	absent	female	4	31.7	16.4
	23	5	absent	female	1.8	26.6	14
	23	5	absent	female	3.4	30	14.3
	23	5	absent	female	1.6	22.8	13
	23	5	absent	female	3.2	29.8	15
	23	5	absent	female	1.6	24	11.3
	23	5	absent	female	4	36	14.8
	23	6	absent	female	4.6	31.3	16.2
	31	1	absent	female	4.5	34.8	16.4
	31	1	absent	female	5.9	30.6	15
	31	1	absent	female	6.1	30	16
	31	1	absent	female	4.9	26.7	13.5
	31	1	absent	female	6.1
	31	1	absent	female	5.3	30	16.6
	31	1	absent	female	6.5	31	15.7
	31	1	absent	female	4.5	27.7	15.5
	31	1	absent	female	5.5	32.1	16.2
	31	1	absent	female	4.9	28.2	15.8
	31	1	absent	female	3.6	23.3	11.7
	31	1	absent	female	2.5	23.7	11.5
	41	1	absent	female	3.95	30.1	10.8
	41	1	absent	female	2	23.6	12.1
	41	1	absent	female	2.1	25	12.6
	41	1	absent	female	4.1	30.8	15.8
	41	2	absent	female	4.3	30.2	15.5
	41	2	absent	female	4.1	31.4	15.3
	42	4	absent	female	2.7	27.3	13.2
	42	4	absent	female	3.3	27.8	14.5
	42	4	absent	female	1.9	23	12.6
	42	4	absent	female	1.9	23.5	12
	42	5	absent	female	1.9	22	12.3
	42	5	absent	female	3.7	30	14.7
	42	6	absent	female	2.3	24.6	12.7
2005-06-29	51	1	absent	female		27	14.4
	51	1	absent	female	1.9	22.7	12.5
	51	1	absent	female	3.3	31.6	15.8
2012-07-06	52	2	absent	female	3.5	33.5	17
	52	2	absent	female	2.5	29.4	14.4
	52	2	absent	female	2.7	28.3	13
2004-07-24	12	7	absent	juvenile	0.28	14.93	7.48
2004-07-24	12	7	absent	juvenile	0.25	13.89	7.48
2004-07-24	12	7	absent	juvenile	0.19	12.72	6.13
2004-07-24	12	7	absent	juvenile	0.24	14.06	7.34
2004-07-24	12	7	absent	juvenile	0.28	14.9	7.4
2004-07-24	12	7	absent	juvenile	0.2	14.03	7.4
2004-07-24	12	7	absent	juvenile	0.21	13.74	7.46
2004-07-24	12	7	absent	juvenile	0.23	13.4	7.09
2004-07-24	12	7	absent	juvenile	0.24	14.53	7.47
2013-07-31	12	8	absent	juvenile	0.19	13.35	6.83
2013-07-31	12	8	absent	juvenile	0.26	14.75	7.1
2013-07-31	12	8	absent	juvenile	0.22	13.27	6.9
2013-07-31	12	8	absent	juvenile	0.17	12.65	6.75
2013-07-31	12	8	absent	juvenile	0.17	12.35	6.42
2013-07-31	12	8	absent	juvenile	0.19	13.84	6.93
2013-07-31	12	8	absent	juvenile	0.15	12.97	6.07
2013-07-31	12	8	absent	juvenile	0.27	14.55	8.19
2013-07-31	12	8	absent	juvenile	0.21	14.23	7.25
2013-07-31	12	8	absent	juvenile	0.35	16.29	8
2013-07-31	12	8	absent	juvenile	0.19	12.76	6.58
2013-07-31	12	8	absent	juvenile	0.22	14.91	7.13
2013-07-31	12	8	absent	juvenile	0.21	13.39	6.67
2013-07-31	12	8	absent	juvenile	0.15	12.33	6.18
2013-07-31	12	8	absent	juvenile	0.19	13.08	6.81
2013-07-31	12	8	absent	juvenile	0.25	14	7.25
2013-07-31	12	8	absent	juvenile	0.3	14.92	8.27
2013-07-31	12	8	absent	juvenile	0.19	13.14	6.48
2013-07-31	12	8	absent	juvenile	0.19	14.07	6.73
2013-07-31	12	8	absent	juvenile	0.2	13.47	6.3
2013-07-31	12	8	absent	juvenile	0.17	13.07	6.28
2013-07-31	12	8	absent	juvenile	0.25	14.36	7.53
2013-07-31	12	8	absent	juvenile	0.2	13.25	7.07
2013-07-31	12	8	absent	juvenile	0.19	13.58	6.51
2013-07-31	12	8	absent	juvenile	0.19	13.92	6.66
14-ag	13	9	absent	juvenile	0.22	14.07	6.16
14-ag	13	9	absent	juvenile	0.45	16.65	9.01
14-ag	13	9	absent	juvenile	0.19	12.6	6.72
14-ag	13	9	absent	juvenile	0.14	11.86	5.78
14-ag	13	9	absent	juvenile	0.34	15.93	8.11
14-ag	13	9	absent	juvenile	0.44	16.58	9.12
14-ag	13	9	absent	juvenile	0.25	14.91	7.32
14-ag	13	9	absent	juvenile	0.25	14.38	7.42
14-ag	13	9	absent	juvenile	0.24	14.29	7.45
14-ag	13	9	absent	juvenile	0.16	13.46	6.66
14-ag	13	9	absent	juvenile	0.19	13.7	6.55
14-ag	13	9	absent	juvenile	0.14	12.58	5.56
14-ag	13	9	absent	juvenile	0.44	15.67	9.09
14-ag	13	9	absent	juvenile	0.15	12.43	5.72
14-ag	13	9	absent	juvenile	0.19	13.4	6.12
14-ag	13	9	absent	juvenile	0.29	14.61	7.63
14-ag	13	9	absent	juvenile	0.39	16.41	8.14
14-ag	13	9	absent	juvenile	0.22	13.87	6.92
14-ag	13	9	absent	juvenile	0.21	13.06	6.89
14-ag	13	9	absent	juvenile	0.23	14.08	6.25
14-ag	13	9	absent	juvenile	0.18	13.59	6.25
14-ag	13	9	absent	juvenile	0.27	14.99	7.41
14-ag	13	9	absent	juvenile	0.21	13.91	6.22
14-ag	13	9	absent	juvenile	0.2	12.59	6.4
14-ag	13	9	absent	juvenile	0.37	16.08	8.46
14-ag	13	9	absent	juvenile	0.17	12.99	6.43
20-ag	13	10	absent	juvenile	0.39	15.32	7.55
20-ag	13	10	absent	juvenile	0.32	13.51	8.35
20-ag	13	10	absent	juvenile	0.19	13.44	6.45
20-ag	13	10	absent	juvenile	0.21	14.14	7.28
20-ag	13	10	absent	juvenile	0.31	14.44	7.88
20-ag	13	10	absent	juvenile	0.26	14.7	7.83
20-ag	13	10	absent	juvenile	0.23	13.81	6.81
20-ag	13	10	absent	juvenile	0.38	16.81	9.24
20-ag	13	10	absent	juvenile	0.34	16.4	8.44
20-ag	13	10	absent	juvenile	0.35	15.45	8.68
20-ag	13	10	absent	juvenile	0.21	14.14	7.14
20-ag	13	10	absent	juvenile	0.27	15.16	8.29
20-ag	13	10	absent	juvenile	0.24	14.4	7.37
20-ag	13	10	absent	juvenile	0.21	13.53	6.58
20-ag	13	10	absent	juvenile	0.27	14.99	8.21
20-ag	13	10	absent	juvenile	0.23	13.86	7.1
20-ag	13	10	absent	juvenile	0.18	13.23	6.61
20-ag	13	10	absent	juvenile	0.23	14.86	7.81
20-ag	13	10	absent	juvenile	0.18	12.45	6.36
20-ag	13	10	absent	juvenile	0.26	14.63	7.61
20-ag	13	10	absent	juvenile	0.24	14.04	7.55
20-ag	13	10	absent	juvenile	0.18	12.72	6.93
20-ag	13	10	absent	juvenile	0.4	17.01	9.42
2013-09-12	14	11	absent	juvenile		12.1	6.4
2013-09-12	14	11	absent	juvenile		15.4	7.7
2013-09-12	14	11	absent	juvenile		14.9	8.5
2013-09-12	14	11	absent	juvenile		15.5	8.3
2013-09-12	14	11	absent	juvenile		13.7	7.6
2013-09-12	14	11	absent	juvenile		13.4	7.3
2013-09-12	14	11	absent	juvenile		14.5	7.6
2013-09-12	14	11	absent	juvenile		15.2	7.4
2013-09-12	14	11	absent	juvenile		14	7.9
2013-09-12	14	11	absent	juvenile		13.8	8.2
2013-09-12	14	11	absent	juvenile		16.2	8.8
2013-09-12	14	11	absent	juvenile		13.1	7.7
2013-09-12	14	11	absent	juvenile		17.6	9.3
2013-09-12	14	11	absent	juvenile		17.6	9.2
2013-09-12	14	11	absent	juvenile		16.3	8.4
2013-09-12	14	11	absent	juvenile		15.3	8
2013-09-12	14	11	absent	juvenile		17.3	9.2
2013-09-12	14	11	absent	juvenile		17.3	8.9
2013-09-12	14	11	absent	juvenile		14.5	7.6
2013-09-12	14	11	absent	juvenile		15.3	8
2013-09-12	14	11	absent	juvenile		13.9	7.6
2013-09-12	14	11	absent	juvenile		16.4	8.6
2013-09-12	14	11	absent	juvenile		11.5	7.4
2013-09-12	14	11	absent	juvenile		12.5	7.6
2013-09-12	14	11	absent	juvenile		13.1	7.7
2004-09-25	14	12	absent	juvenile	0.35	15.83	7.81
2004-09-25	14	12	absent	juvenile	0.45	16.78	8.95
2004-09-25	14	12	absent	juvenile	0.31	15.58	7.67
2004-09-25	14	12	absent	juvenile	0.36	16.7	8.48
2004-09-25	14	12	absent	juvenile	0.33	15.47	8.24
2004-09-25	14	12	absent	juvenile	0.34	15.62	8
2004-09-25	14	12	absent	juvenile	0.41	16.79	9.02
2004-09-25	14	12	absent	juvenile	0.39	15.71	8.52
2004-09-25	14	12	absent	juvenile	0.27	15.08	7.19
2004-09-25	14	12	absent	juvenile	0.48	17.04	9.75
2004-09-25	14	12	absent	juvenile	0.46	18.65	9.73
2004-09-25	14	12	absent	juvenile	0.27	14.92	7.7
2004-09-25	14	12	absent	juvenile	0.38	15.78	8.71
2004-09-25	14	12	absent	juvenile	0.43	16.52	8.7
2004-09-25	14	12	absent	juvenile	0.15	12.16	5.42
2004-09-25	14	12	absent	juvenile	0.36	14.58	8.6
2004-09-25	14	12	absent	juvenile	0.25	14.65	6.81
2004-09-25	14	12	absent	juvenile	0.42	16.86	9.65
2004-09-25	14	12	absent	juvenile	0.6	19.35	10.53
2004-09-25	14	12	absent	juvenile	0.29	15.34	7.08
2004-09-25	14	12	absent	juvenile	0.5	18.98	9.72
2004-09-25	14	12	absent	juvenile	0.32	15.18	8.17
2004-09-25	14	12	absent	juvenile	0.29	15.43	7.87
2004-09-25	14	12	absent	juvenile	0.49	17.18	8.42
2004-09-25	14	12	absent	juvenile	0.27	14.74	8.12
2004-09-25	14	12	absent	juvenile	0.43	17.06	8.98
2013-10-10	15	13	absent	juvenile	0.23	14.52	7,34
2013-10-10	15	13	absent	juvenile	0.29	14.68	8,02
2013-10-10	15	13	absent	juvenile	0.42	17.08	8,02
2013-10-10	15	13	absent	juvenile	0.31	15.27	8,29
2013-10-10	15	13	absent	juvenile	0.44	16.29	9,03
2013-10-10	15	13	absent	juvenile	0.39	16.26	7,85
2013-10-10	15	13	absent	juvenile	0.32	15.76	8,05
2013-10-10	15	13	absent	juvenile	0.54	17.72	9,96
2013-10-10	15	13	absent	juvenile	0.36	15.65	8,19
2013-10-10	15	13	absent	juvenile	0.46	17.71	9,54
2013-10-10	15	13	absent	juvenile	0.27	13.95	7,15
2013-10-10	15	13	absent	juvenile	0.65	19.83	10,67
2013-10-10	15	13	absent	juvenile	0.4	16.76	8,86
2013-10-10	15	13	absent	juvenile	0.42	16.59	9,11
2013-10-10	15	13	absent	juvenile	0.32	15.2	8,16
2013-10-10	15	13	absent	juvenile	0.47	18.11	9,92
2013-10-10	15	13	absent	juvenile	0.3	15.61	8,21
2013-10-10	15	13	absent	juvenile	0.46	16.84	9,54
2013-10-10	15	13	absent	juvenile	0.4	15.02	8,28
2013-10-10	15	13	absent	juvenile	0.47	17.41	9,36
2013-10-10	15	13	absent	juvenile	0.68	19.23	10,72
2013-10-10	15	13	absent	juvenile	0.35	16.02	8,02
2013-10-10	15	13	absent	juvenile	0.3	15.46	7,89
2013-10-10	15	13	absent	juvenile	0.38	15.71	8,27
2005-09-03	24	7	absent	juvenile		10.4	4.6
	24	7	absent	juvenile		12	5
	24	7	absent	juvenile	*	18	4.5
	24	7	absent	juvenile		11	4.5
	24	7	absent	juvenile		10.5	4.4
	24	7	absent	juvenile		11.7	5
	24	7	absent	juvenile		12	4.3
	24	7	absent	juvenile		11.8	4.6
	24	7	absent	juvenile		11.4	5
	24	7	absent	juvenile		11.7	4.4
	24	7	absent	juvenile		11.5	5.5
	24	7	absent	juvenile		11	5.2
	24	7	absent	juvenile		10.7	3.8
	24	7	absent	juvenile		11.7	4.7
	24	7	absent	juvenile		11	4.6
	24	7	absent	juvenile		11	5
	24	7	absent	juvenile		14.1	7.6
	24	7	absent	juvenile		13	5.7
	24	7	absent	juvenile		11.2	5.3
	24	7	absent	juvenile		12	5.2
	24	7	absent	juvenile		13	5.8
	24	7	absent	juvenile		13	5.4
	24	7	absent	juvenile		11	5.6
	24	7	absent	juvenile		10.4	5.1
	24	7	absent	juvenile		10.6	4
2005-09-16	24	8	absent	juvenile		11.3	4.7
	24	8	absent	juvenile		11.4	5.2
	24	8	absent	juvenile		10	4.5
	24	8	absent	juvenile		11.3	6.3
	24	8	absent	juvenile		11.6	5.4
	24	8	absent	juvenile		11.8	5.8
	24	8	absent	juvenile		11.9	5.5
	24	8	absent	juvenile		12.3	5.7
	24	8	absent	juvenile		9	5
	24	8	absent	juvenile		11.7	4.7
	24	8	absent	juvenile		12.8	5.8
	24	8	absent	juvenile		14	6.5
	24	8	absent	juvenile		11.9	5
	24	8	absent	juvenile		12	5.4
	24	8	absent	juvenile		12.9	5.7
	24	8	absent	juvenile		12.3	6.2
	24	8	absent	juvenile		13.3	5.7
	24	8	absent	juvenile		12.6	6
	24	8	absent	juvenile		12.8	7
	24	8	absent	juvenile		12.7	7
	24	8	absent	juvenile		12.2	6.5
	24	8	absent	juvenile		12.8	5.6
	24	8	absent	juvenile		11	5.8
	24	8	absent	juvenile		12	5.7
	24	8	absent	juvenile		13.5	6.2
2005-10-02	25	9	absent	juvenile		12.1	6.5
	25	9	absent	juvenile		13.3	7
	25	9	absent	juvenile		12.4	6
	25	9	absent	juvenile		12.6	6.2
	25	9	absent	juvenile		13.2	6.5
	25	9	absent	juvenile		14.6	6.7
	25	9	absent	juvenile		13	6.2
	25	9	absent	juvenile		12	5.8
	25	9	absent	juvenile		12.6	6
	25	9	absent	juvenile		12.5	6.3
	25	9	absent	juvenile		14.2	7
	25	9	absent	juvenile		12.8	6.1
	25	9	absent	juvenile		12	6.2
	25	9	absent	juvenile		13	5.9
	25	9	absent	juvenile		12.2	6.3
	25	9	absent	juvenile		13	7
	25	9	absent	juvenile		12.7	6.3
	25	9	absent	juvenile		13.7	7
	25	9	absent	juvenile		13.4	7
	25	9	absent	juvenile		14	6.5
	25	9	absent	juvenile		14.4	6.7
	25	9	absent	juvenile		14	7.5
	25	9	absent	juvenile		12.4	6.5
	25	9	absent	juvenile		13.6	7
	25	9	absent	juvenile		12.6	6.8
	25	9	absent	juvenile		17.1	8.4
	25	9	absent	juvenile		14.2	7.3
	25	9	absent	juvenile		13.2	7.6
	25	9	absent	juvenile		11.6	6
	25	9	absent	juvenile		13.6	6.9
	25	9	absent	juvenile		13.5	7.4
	25	9	absent	juvenile		12	6.5
	25	9	absent	juvenile		12.5	6.5
	25	9	absent	juvenile		11.3	5.2
2005-10-15	25	9	absent	juvenile		12.7	6.4
	25	9	absent	juvenile		13.3	6.4
	25	9	absent	juvenile		10.4	7.5
	25	9	absent	juvenile		13.5	6.5
	25	9	absent	juvenile		12.8	6.6
	25	9	absent	juvenile		14	7.1
	25	9	absent	juvenile		12.5	6
	25	9	absent	juvenile		13.8	6.4
	25	9	absent	juvenile		12.8	6
	25	9	absent	juvenile		17.4	8.4
	25	9	absent	juvenile		14.7	6.8
	25	9	absent	juvenile		12.2	5.6
	25	9	absent	juvenile		12.2	6.1
	25	9	absent	juvenile		15.7	8.1
	25	9	absent	juvenile		17.3	9.7
	25	9	absent	juvenile		15	7
	25	9	absent	juvenile		14	7.2
	25	9	absent	juvenile		13.5	7
	25	9	absent	juvenile		13.8	7.8
	25	9	absent	juvenile		15	7.6
	25	9	absent	juvenile		16	7.6
	25	9	absent	juvenile		13.9	6.6
	25	9	absent	juvenile		12.4	6.3
	25	9	absent	juvenile		11.4	5.8
	25	9	absent	juvenile		14	6.7
	25	9	absent	juvenile		13	6.4
2005-10-30	25	10	absent	juvenile		13.7	6.8
	25	10	absent	juvenile		14.6	7.2
	25	10	absent	juvenile		14.4	8
	25	10	absent	juvenile		12.8	6.2
	25	10	absent	juvenile		13.8	7.1
	25	10	absent	juvenile		13.9	6.7
	25	10	absent	juvenile		19.3	9.4
	25	10	absent	juvenile		14	7.3
	25	10	absent	juvenile		15	7.5
	25	10	absent	juvenile		12.9	6.4
	25	10	absent	juvenile		15	7.5
	25	10	absent	juvenile		13.3	6.9
	25	10	absent	juvenile		13.7	7.9
	25	10	absent	juvenile		16.8	8
	25	10	absent	juvenile		15.3	8
	25	10	absent	juvenile		14.7	7.6
	25	10	absent	juvenile		16.2	8
	25	10	absent	juvenile		15	6.7
	25	10	absent	juvenile		15.7	8.8
	25	10	absent	juvenile		14.3	7.7
	25	10	absent	juvenile		14.7	8.2
	25	10	absent	juvenile		17	8.9
	25	10	absent	juvenile		14.9	7.7
	25	10	absent	juvenile		16.1	8
	25	10	absent	juvenile		16.6	8.4
2005-11-12	26	11	absent	juvenile		15.7	8.5
	26	11	absent	juvenile		14.6	7.8
	26	11	absent	juvenile		15.8	7
	26	11	absent	juvenile		15.8	6.5
	26	11	absent	juvenile		14.2	7.2
	26	11	absent	juvenile		14.2	7.7
	26	11	absent	juvenile		16.7	7.7
	26	11	absent	juvenile		15.4	7.4
	26	11	absent	juvenile		13.9	7
	26	11	absent	juvenile		15.9	6.9
	26	11	absent	juvenile		14	7.4
	26	11	absent	juvenile		17.7	8
	26	11	absent	juvenile		15.6	7.5
	26	11	absent	juvenile		14.3	8.8
	26	11	absent	juvenile		14	8.4
	26	11	absent	juvenile		14.9	5.9
	26	11	absent	juvenile		17	7.5
	26	11	absent	juvenile		16	7.7
	26	11	absent	juvenile		15.8	7.4
	26	11	absent	juvenile		15.5	8.3
	26	11	absent	juvenile		16.4	9
	26	11	absent	juvenile		17	8.2
	26	11	absent	juvenile		15.5	8.2
	26	11	absent	juvenile		14.9	7.4
	26	11	absent	juvenile		16.2	9
5-AG	43	7	absent	juvenile		13.2	6.2
	43	7	absent	juvenile		14.4	7.7
	43	7	absent	juvenile		14.4	7.5
	43	7	absent	juvenile		13.8	7.5
	43	7	absent	juvenile		13	6.7
2012-09-02	44	8	absent	juvenile		14	7
	44	8	absent	juvenile		11.7	6.2
	44	8	absent	juvenile		15	6.5
	44	8	absent	juvenile		13.8	6.6
	44	8	absent	juvenile		14	7
	44	8	absent	juvenile		11.5	5
	44	8	absent	juvenile		14	7.4
	44	8	absent	juvenile		11.6	5.9
	44	8	absent	juvenile		15	6.7
	44	8	absent	juvenile		13.6	6.5
	44	8	absent	juvenile		13.6	7.2
	44	8	absent	juvenile		12.6	6.6
	44	8	absent	juvenile		13	6.3
	44	8	absent	juvenile		13.6	6
	44	8	absent	juvenile		12.2	6
	44	8	absent	juvenile		12	6.2
	44	8	absent	juvenile		12	6.4
	44	8	absent	juvenile		12.5	6.4
	44	8	absent	juvenile		12.5	5.5
	44	8	absent	juvenile		12.5	6.8
	44	8	absent	juvenile		13.6	6.6
	44	8	absent	juvenile		13.7	6.4
	44	8	absent	juvenile		11.8	6.5
	44	8	absent	juvenile		14	6
	44	8	absent	juvenile		14.9	6.7
	44	8	absent	juvenile		13	7
2012-09-16	44	9	absent	juvenile		12	6.7
	44	9	absent	juvenile		13.7	6.6
	44	9	absent	juvenile		12.5	6.3
	44	9	absent	juvenile		14.4	6.6
	44	9	absent	juvenile		11.6	4.8
	44	9	absent	juvenile		13.2	7.3
	44	9	absent	juvenile		14.5	7
	44	9	absent	juvenile		13	6.4
	44	9	absent	juvenile		12.6	7.2
	44	9	absent	juvenile		13.6	7
	44	9	absent	juvenile		12.7	6.4
	44	9	absent	juvenile		13.4	7
	44	9	absent	juvenile		9.5	5.5
	44	9	absent	juvenile		12.5	6.8
	44	9	absent	juvenile		11	5.7
	44	9	absent	juvenile		13	6.6
	44	9	absent	juvenile		14.8	7.8
	44	9	absent	juvenile		12	6.7
	44	9	absent	juvenile		13.2	6.2
	44	9	absent	juvenile		12.7	6
	44	9	absent	juvenile		11.8	6.4
	44	9	absent	juvenile		13.2	6
	44	9	absent	juvenile		13.6	7.2
	44	9	absent	juvenile		12.8	7
30sep207	44	10	absent	juvenile		13.8	7.7
	44	10	absent	juvenile		12.4	5.5
	44	10	absent	juvenile		14.6	7.5
	44	10	absent	juvenile		13.4	7.8
	44	10	absent	juvenile		12.4	6.5
	44	10	absent	juvenile		15.7	7.8
	44	10	absent	juvenile		13.1	7.5
	44	10	absent	juvenile		14.4	7.7
	44	10	absent	juvenile		13	6.3
	44	10	absent	juvenile		14.8	7.4
	44	10	absent	juvenile		14	7.5
	44	10	absent	juvenile		13	7
	44	10	absent	juvenile		15.5	8
	44	10	absent	juvenile		14.8	7.9
	44	10	absent	juvenile		16	8.3
	44	10	absent	juvenile		15.5	7.7
	44	10	absent	juvenile		13.7	8
	44	10	absent	juvenile		16.5	9
	44	10	absent	juvenile		14.4	7.6
	44	10	absent	juvenile		14.5	8
	44	10	absent	juvenile		13.6	6.2
	44	10	absent	juvenile		15	8
	44	10	absent	juvenile		13.6	7
	44	10	absent	juvenile		15.7	7.6
	44	10	absent	juvenile		14	7
	44	10	absent	juvenile		13.6	7.7
	44	10	absent	juvenile		12	6
	44	10	absent	juvenile		16	8.6
	44	10	absent	juvenile		14.4	8
	44	10	absent	juvenile		14.7	7.2
	44	10	absent	juvenile		14.7	7.4
	44	10	absent	juvenile		12.7	6.8
	44	10	absent	juvenile		14	5.8
	44	10	absent	juvenile		15.6	8
	44	10	absent	juvenile		13.5	7.9
2012-10-14	45	11	absent	juvenile		14.4	7
	45	11	absent	juvenile		18.7	9.4
	45	11	absent	juvenile		15	8
	45	11	absent	juvenile		15.3	6.5
	45	11	absent	juvenile		15.5	8
	45	11	absent	juvenile		14.4	7.3
	45	11	absent	juvenile		13.2	7
	45	11	absent	juvenile		15.5	7.8
	45	11	absent	juvenile		14.6	7.7
	45	11	absent	juvenile		13.6	7.2
	45	11	absent	juvenile		15.8	8.2
	45	11	absent	juvenile		13.3	5.9
	45	11	absent	juvenile		15	7.5
	45	11	absent	juvenile		17.7	9.2
	45	11	absent	juvenile		16.5	8.5
	45	11	absent	juvenile		18	8.7
	45	11	absent	juvenile		15	8
	45	11	absent	juvenile		15.5	8
	45	11	absent	juvenile		14.6	7.5
	45	11	absent	juvenile		16	8.7
	45	11	absent	juvenile		15	7.8
	45	11	absent	juvenile		17.2	8.9
	45	11	absent	juvenile		17	9
	45	11	absent	juvenile		17.1	9
	45	11	absent	juvenile		17.8	10
	45	11	absent	juvenile		17.2	8.4
	45	11	absent	juvenile		17	8.3
	45	11	absent	juvenile		19	9.7
2012-10-28	45	12	absent	juvenile		15.7	8
	45	12	absent	juvenile		14.8	7
	45	12	absent	juvenile		14.6	8
	45	12	absent	juvenile		15	8.5
	45	12	absent	juvenile		16	7.7
	45	12	absent	juvenile		14.5	7.5
	45	12	absent	juvenile		16.2	7.8
	45	12	absent	juvenile		17.2	8.7
	45	12	absent	juvenile		14.4	6.4
	45	12	absent	juvenile		16.2	7.4
	45	12	absent	juvenile		13.3	6
	45	12	absent	juvenile		19.6	9.2
	45	12	absent	juvenile		16.2	8.2
	45	12	absent	juvenile		14.5	7
	45	12	absent	juvenile		15.4	8.1
	45	12	absent	juvenile		17.3	9.7
	45	12	absent	juvenile		16.4	8.5
	45	12	absent	juvenile		15	7.1
	45	12	absent	juvenile		18.5	9.1
	45	12	absent	juvenile		15.7	8.4
	45	12	absent	juvenile		17.4	8.8
	45	12	absent	juvenile		17.3	9
	45	12	absent	juvenile		16.7	8.6
	45	12	absent	juvenile		16.5	8
	45	12	absent	juvenile		18.3	8.7
	45	12	absent	juvenile		17	9
	45	12	absent	juvenile		18	8.7
2012-11-11	46	13	absent	juvenile		16.2	8
30ag	53	3	absent	juvenile		13.3	6.7
	53	3	absent	juvenile		12.8	6.4
	53	3	absent	juvenile		14	6
	53	3	absent	juvenile		13	6.7
	53	3	absent	juvenile		13	6
	53	3	absent	juvenile		14	6.6
	53	3	absent	juvenile		13.5	6.7
	53	3	absent	juvenile		13.6	5.7
	53	3	absent	juvenile		12.2	6.6
	53	3	absent	juvenile		12.7	6
	53	3	absent	juvenile		14	7.4
	53	3	absent	juvenile		14.3	6.7
	53	3	absent	juvenile		14.2	7.7
	53	3	absent	juvenile		13.7	7
	53	3	absent	juvenile		14.4	7.3
	53	3	absent	juvenile		15	7
	53	3	absent	juvenile		13	6.7
	53	3	absent	juvenile		13.5	6
	53	3	absent	juvenile		12.7	6.5
	53	3	absent	juvenile		13.7	7.4
	53	3	absent	juvenile		13	7
2013-09-28	54	4	absent	juvenile		16	8.8
	54	4	absent	juvenile		12.9	7
	54	4	absent	juvenile		14.4	7.6
	54	4	absent	juvenile		12.5	6.3
	54	4	absent	juvenile		15	8.8
	54	4	absent	juvenile		15.2	8.2
	54	4	absent	juvenile		16	7.8
	54	4	absent	juvenile		15	7.7
	54	4	absent	juvenile		14	7.6
	54	4	absent	juvenile		14.4	7.5
	54	4	absent	juvenile		15.7	8
	54	4	absent	juvenile		14.4	7
	54	4	absent	juvenile		14.4	7.4
	54	4	absent	juvenile		13.6	7.8
	54	4	absent	juvenile		13.7	6
	54	4	absent	juvenile		14	7
	54	4	absent	juvenile		13.3	7.3
	54	4	absent	juvenile		12.6	6.5
	54	4	absent	juvenile		12.8	6.4
	54	4	absent	juvenile		13.4	6
	54	4	absent	juvenile		12.9	6.9
	54	4	absent	juvenile		12.3	6
	54	4	absent	juvenile		15	6.6
	54	4	absent	juvenile		14.2	7.3
	54	4	absent	juvenile		15.7	8
	54	4	absent	juvenile		13.3	6.6
2013-10-26	55	5	absent	juvenile		16.3	8
	55	5	absent	juvenile		16.4	8.2
	55	5	absent	juvenile		17.4	9.3
	55	5	absent	juvenile		16.5	9
	55	5	absent	juvenile		16	7.8
	55	5	absent	juvenile		17.5	8.8
	55	5	absent	juvenile		16.7	8.3
	55	5	absent	juvenile		18.4	8.6
	55	5	absent	juvenile		16.7	8
	55	5	absent	juvenile		13.9	7
	55	5	absent	juvenile		16.4	8
	55	5	absent	juvenile		18	9
	55	5	absent	juvenile		17.4	8.7
	55	5	absent	juvenile		16	8.5
	55	5	absent	juvenile		17.7	9
	55	5	absent	juvenile		16.7	8.3
	55	5	absent	juvenile		17.2	8.4
	55	5	absent	juvenile		16.4	7.8
	55	5	absent	juvenile		18.4	9.3
	55	5	absent	juvenile		15.2	8.4
	55	5	absent	juvenile		17.8	8.6
	55	5	absent	juvenile		16	8.6
	55	5	absent	juvenile		14.7	8
	55	5	absent	juvenile		15.4	6.5
	55	5	absent	juvenile		15.6	7.6
	55	5	absent	juvenile		15.7	8.3
